# Supplementary material for: Antimicrobial and Cytotoxic Activities of the Secondary Metabolites of Endophytic Fungi Isolated from the Medicinal Plant Hyssopus officinalis
Source: Antibiotics (Basel). 2023 Jul 18;12(7):1201. doi: 10.3390/antibiotics12071201 (PMC10376753; doi:10.3390/antibiotics12071201)
Supplement: Supplementary file 1 [file antibiotics-12-01201-s001.zip]

Archive with 1 entries (1 files):
- antibiotics-2489668-supplementary.pdf
